# Supplementary material for: Genome Mining of the Genus Streptacidiphilus for Biosynthetic and Biodegradation Potential
Source: Genes (Basel). 2020 Oct 3;11(10):1166. doi: 10.3390/genes11101166 (PMC7601586; doi:10.3390/genes11101166)
Supplement: Supplementary file 1 [file genes-11-01166-s001.zip]

Archive with 10 entries (10 files):
- Figure S1-final.png
- Figure S2-final.jpg
- Figure S3-final.jpg
- Figure S4-final.jpg
- Figure S5-final.jpg
- Figure-S6-final.jpg
- Table-S1-final.docx
- Table-S2-final.docx
- Table-S3-final.docx
- Table-S4-final.docx
